# Supplementary material for: Species Discrimination of Three Odontomachus (Formicidae: Ponerinae) Species in Thailand Using Outline Morphometrics
Source: Insects. 2022 Mar 14;13(3):287. doi: 10.3390/insects13030287 (PMC8955869; doi:10.3390/insects13030287)
Supplement: Supplementary file 1 [file insects-13-00287-s001.zip]

Archive with 1 entries (1 files):
- insects-1586006-supplementary.pdf
